# Supplementary material for: The rediscovery of Passiflora kwangtungensis Merr. (subgenus Decaloba supersection Disemma): a critically endangered Chinese endemic
Source: PhytoKeys. 2013 Jun 12;(23):55–74. doi: 10.3897/phytokeys.23.3497 (PMC3690916; doi:10.3897/phytokeys.23.3497)
Supplement: Supplementary file 2 — Herbarium specimen localities with inferred geographical coordinates. (doi: 10.3897/phytokeys.23.3497.app1) File format: Microsoft Excel document (xls). [file PhytoKeys-023-055-s001.xlsx]

## Sheet: Sheet1
Collection Date	Species	GPS coordinates (DD)	Herbarium	Collector name #	Province
1981-11-10	P. kwangtungensis	24.1755866; 110.2355647	IBK	Dayaoshan Expedition 12445	Guangxi
1981-10-31	P. kwangtungensis	24.1755866; 110.2355647	IBK	Dayaoshan Expedition 811616	Guangxi
1956-06-09	P. kwangtungensis	24.4666722; 112.626493	IBSC	Deng 1370	Guangdong
1958-05-28	P. kwangtungensis	25.1834569; 114.338042	IBSC	Deng 6213	Guangdong
1957-08-14	P. kwangtungensis	24.9590106; 110.8077729	IBK	Gongcheng Expedition 0179	Guangxi
1958-06-18	P. kwangtungensis	25.1369222; 115.393921	LBG	Lai 2273	Jiangxi Province
1958-05-20	P. kwangtungensis	24.7423687; 114.530131	LBG	Lai 768	Jiangxi Province
1943-05-02	P. kwangtungensis	24.447004; 113.669664	IBSC	Liang 84483	Guangdong
1972-08-08	P. kwangtungensis	25.2284501; 113.217308	IBSC	Lo 1084	Guangdong
1987-05-18	P. kwangtungensis	24.6519123; 116.209720	IBSC	Lo 1782	Guangdong
1985-05-10	P. kwangtungensis	24.5676938; 112.080663	IBSC, IBK	Nang 659	Guangdong
1986-05-07	P. kwangtungensis	23.6462343; 114.117500	IBSC	Nanling Expedition 2006	Guangdong
1958-06-02	P. kwangtungensis	27.14; 116.51	KUN	Nie et al. 2773	Jiangxi Province
field observation only	P. kwangtungensis	26.575052; 109.696311	n/a	Xun-Lin Yu	Hunan Province
field observation only	P. kwangtungensis	25.273539; 111.343911	n/a	Xun-Lin Yu	Hunan Province
field observation only	P. kwangtungensis	25.96191; 111.659967	n/a	Xun-Lin Yu	Hunan Province
1957-07-15	P. kwangtungensis	25.7421527; 110.0400066	IBK, IBSC	Qin & Li 70609	Guangxi
1931-04-30	P. kwangtungensis	23.1017206; 112.755582	IBSC	Sin 21066	Guangxi
1931-05-11	P. kwangtungensis	25.1244989; 113.773813	IBSC	Sin 21283	Guangxi
1931-05-25	P. kwangtungensis	22.247813; 109.471560	IBSC	Sin 21407	Guangxi
1983-05-17	P. kwangtungensis	24.778655; 112.8128	IBSC	Tam & Huang 359	Guangdong
1958-06-14	P. kwangtungensis	24.4421781; 114.938685	IBSC	Tam 58338	Guangdong
1924-05-29	P. kwangtungensis	23.4014; 113.2424	US	To Kang et al. 275	Guangdong
1924-06-20	P. kwangtungensis	23.4014; 113.2425	US	To Kang et al. 535	Guangdong
1932-05-29	P. kwangtungensis	23.7333; 114.25	NY	Tsang 20609	Guangdong
1937-06-26	P. kwangtungensis	25.8979416; 111.009947	US	Tsang 27737	Guangxi
1929-05-24	P. kwangtungensis	25.080, 113.20	NY	Tso 20749	Guangdong
2000-05-06	P. kwangtungensis	24.5676938; 112.080663	IBSC	Ye 3381	Guangdong
2010-05-06	P. kwangtungensis	25.444; 113.767	MO	Yu & Tan s.n.	Hunan Province
1962-06-16	P. kwangtungensis	24.1860449; 113.415062	IBSC	Yue 1297	Jiangxi Province
1971-07-01	P. kwangtungensis	24.8137808; 113.184435,	IBSC	Yue-71 Expedition 355	Guangdong
1973-07-13	P. kwangtungensis	24.8137808; 113.184435	IBSC	Yue-73 Expedition 720	Guangdong
1974-05-31	P. kwangtungensis	23.5962197; 111.702686	IBSC	Yue-74 Expedition 4958	Guangdong
Appendix 1. Table of unique herbarium specimen localities (30) and direct field observations (3) used to generate distribution map for P. kwangtungensis.
