# Supplementary material for: The rediscovery of Passiflora kwangtungensis Merr. (subgenus Decaloba supersection Disemma): a critically endangered Chinese endemic
Source: PhytoKeys. 2013 Jun 12;(23):55–74. doi: 10.3897/phytokeys.23.3497 (PMC3690916; doi:10.3897/phytokeys.23.3497)
Supplement: Supplementary file 4 — Aligned ITS dataset used in phylogenetic analysis of Passiflora kwangtungensis. (doi: 10.3897/phytokeys.23.3497.app3) File format: Nexus file (nex). [file PhytoKeys-023-055-s003.nex]

#NEXUS

[NEXUS FILE GENERATED BY WINCLADA (Copyright 2002 K.C. Nixon); THIS DOES NOT CONSTITUTE ENDORSEMENT OF THIS FORMAT, NOR GUARANTEE ACCURACY]

BEGIN DATA;
DIMENSIONS NTAX=40 NCHAR=801;
FORMAT MISSING=? GAP=-  DATATYPE=DNA ;
OPTIONS  MSTAXA=POLYMORPH ;

CHARLABELS

;

STATELABELS

;

MATRIX

lancet139
----------------------cttgcggaaggatcattgtcg-aaccttgcaaagcagatatga-ccctgt-gaa-cttgtt--gt--aagatttta-gggg-ttgtgtttggccttg---ccatggcgc--tccccc--at-ggggg----gtagtgcggat--tggagtggt-ggattt-gttcca-tcct----tttttacgca-ctgtcct-cccaaaa-aaacaaaacccc-ggcgcagaatgcgccaaggaattggaaa-tagaaataaaaggtaatgag-caccct--tgcgtg--ccgggaacggaattcgcaaaggtgtc--agtttccttgttt-gaaa--actaaatgactctcggcaacggatatcttggctctcgcatcgatgaagaacgtagcgaaatgcgatacttggtgtgaattgcagaatcccgtgaaccatcgagtttttgaacgcaagttgcgcccaaagccttcgggctgagggcacgtctgcctgggtgtcatgtattgttgcccc-atccaact--ccttttgt--tggagatt-gg-acaaggggcggaaaatggtctcccgtgtgc--cccc-gctcgcggatggccaaaatttgagtcgttggtgatagtgcc-acggcaatcggtggttgaaaa-accttcggaaaa-tgtcg-ttgcaaaaccaacagaaggcttttgagaccc-tgtt--ca-ctccc-aaca-gcga-ccccaggt-caggccgg-agta----------------------------------------
aden18
---------------------------------------------------------------------------------------------------------------tggccctg---agacggtgc--tcccct--atgggggg-----aggtgcggat--gggagcggt-gggctt-gttcca-tcct----tccttccgca-ccgtcct--cccaac-aaacaaaacccc-ggcgtgaaacacgccaaggaatcggaaa-tgattagagaaggaagtgga-cgccct-tgtggtt--tcgggaacggaattcacaggggtggct-ggcttgcctattt-caaa--actaaacgactctcggcaacggatatcttggctctcgcatcgatgaagaacgtagcgaaatgcgatacttggtgtgaattgcagaatcccgtgaaccatcgagtttttgaacgcaagttgcgcccgaagccttcgggccgagggcacgtctgcctgggtgtcatgtaccattgcccc-atccaaat--ccttcttt--gggaggta-gg-agtaggggcggaaaatggtctcccgtgcgc--tccc-gctcgcggttggccaaaatatgagtcgttggtgacagtgcc-acggcaagcggtggttgacaaaaccttcggaaaa-tgcca-cggccaagccaacagaaggcttt-gagaccc-tgtt--ca-ctccc-aaca-gcgaaccccagg--caggcgg--a-tacccgc---t-------------------------------
allan37
------------------------------------------------------------------ccc-gc-gaa-catgtct-gta-aaaataaaa-gggg-ttgtgttgggccttgttgccatgatgc--tccccc--atgggggg---ggcagtgtggat--gggggcggt-ggactt-gttcca-tcct----cttctgtgca-ctgtcct--cccaacagaacaaaccccc-ggcgtaaaatgcgccaaggaatcctaaa-tgaaaagagaaggtaaccag-caccct--agcgtg--ccgggaacggaattcgcaagggtggct-ggtttccttgttt-gaaa--actaaatgactctcggcaacggatatcttggctctcgcatcgatgaagaacgtagcgaaatgcgatacttggtgtgaattgcagaatcccgtgaaccatcgagtttttgaacgcaagttgcgcccaaagccttcgggccgagggcacgtctgcctgggtgtcatgtaccgttgcccc-atccaact--ccctctgt-ggggagatc-gg-gctaggggcggaaaatggtctcccgtgcgc--cccc-gctcgcggttggccaaaatttgagtcgttggtgatagtgcc-acggcaatcggtggttgataagaccttcgcaaaa-tgtcg-tggacgagccaacataaggctta-tagaccc-tgtt--ca-ctccc-aaca-ccca-cccca-gt-caggcgg--a-tacccgc-gatatt-aagcttt-ca--taag-ggg-ggaa--
alte50
aacaaggtttccgtaggtgaacc-tgcggaaggatcattgtcgaaacc-tgcaaagcagatacga-ccc-gc-gaa-cctgtt--gtg-aaaataaa--gggg-ttgtgtcgtgccctg---ccacggtct--tcccct--atgtggag---ggtggtgtggat--gagagcggt-ggcctt-gctcca-tcct----cttttgcgca-ctgtcct--ccaaac-aaacaaaacccc-ggcgcaaaatgcgccaaggaatcggaaa-caaaaagagaagggaactaa-cgccct--aacgtg--ccgggaacggaattcgcaagggcgtct-agttttcctattt-gaaa--acaaaacgactctcggcaacggatatcttggctctcgcatcgatgaagaacgtagcgaaatgcgatacttggtgtgaattgcagaatcccgtgaaccatcgagtttttgaacgcaagttgcgcccgaagccttcgggccgagggcacgtctgcctgggtgtcatgtatcgttgcccc-atccaact--ccctatgt-ggggagacc-gg-actaggggcggaaaatggtctcccgtgacc--tcct-gcttgcggttggccaaaatttgagtcgttggtgacaatgtc-acggcaagtggtggttgatgaaaccttcgaaaaa-agccg-tggccaagccaacaaaaggctcc-gagaccc-aatt-----------------------------------------------------------------------------------
aur24
------ccctccgtaggtgaacc-tgcggaaggatcattgtcg-aacc-ttcaaagaagatacga-ccc-gc-gaa-catgtt--gtg-gaaatcaa--gggg-ttgtgtcgggccctg---ggacgatgc--tctcctctatgggggg-tgggtggtgcggat--gggattggt-gggctt-gttcca-tccaa--cctgttttgcacttatcct--cccaac-aaccaaaacccc-ggcgcaaaacacgccaaggaatcggaaa-caaaaaaagaagggaactga-cgccct--aacgtg--ccgggaacggaattcgcaagggcggcc-agttttcctattt-gaaa--acttaacgactctcggcaacggatatcttggctctcgcatcgatgaagaacgtagcgaaatgcgatacttggtgtgaattgcagaatcccgtgaaccatcgagtttttgaacgcaagttgcgcccgaagccttcgggctgagggcacgtctgcctgggtgtcatgtatcgttgcccc-acccaact--ccctctat--gggagatt-gg-actaggggcggaaaatggtctcccgtgcgc--tcac-gcttgcggttggccaaaatttgagttgttggcgacaatgcccacggcaagtggtggttgataaaaccttcggaaaa-tgccg-tggccaagccaacgaaatgctcc-gagaccc-agtt--ca-ctccc-aaca-gcga--cccaggt-caggcggg-attacccgctgagttt--agcatatcaa-ta-------------
auri114
-----------------------------aag---aattgtc--aacc-tgcaa-gcagatatga-ctt-gc-gaa-catgtt--gtg-aaaataaa--ggga-ttacgtctggcattg---ccatgatgt--tctcct--atgggggg---gcttgtgtggaa--gggatcggt-gggctttgtccca-tcct----ctcttgtgcg-ccgtcct--cccaac-aaacaaaacccc-ggcgcaaaatgcgccaaggtatcggaaa-tgaaaagtgaaggcagtggg-tgccct--agcgtg--ccgggaacggaattcgctggggtggcc-actttcc-tattc-aaaa--actaaacgactctcggcaacggatatcttggctctcgcatcgatgaagaacgtagcgaaatgcgatacttggtgtgaattgcagaatcccgtgaaccatcgagtttttgaacgcaagttgcgcccgaagccttcgggccgagggcacgtctgcctgggtgtcatgtatcgttgcccc-atccaact--cttcctccacaggggatc-gg-aaatggggcgtaaaatggtctcccgtgcgc--tccc-gctcgcggttggccaaaatttgagtcgttggtga-agtgcc-acggctagcggtggttgataaaaccttcgaaaaa-tgccg-tggccaagccagcagaaggcttc-gagaccc-tgct--ca-ctccccaaca-gcga-ccccaggt-caggcgggaattacccgctga--------------------------------
biflora5
-------cttccgtaggtgaaccctgcggaaggatcattgtcgaaaccctgcaaagcagatatga-ccccgt-gaa-catgtt--gta-aaaataaaa-gggg-ttgtgttgggccttgtagccatgacgc--tccccc--atggggag----acagtgtggat--gggggtggt-ggactt-gttcca-tcct----cttttccgta-ctgtcct--cccaacagaacaaaccccc-ggcgtaaaatgcgccaaggaatcctaaa-tgaaaagagaagggaaccag-caccct--agcgtg--ccgggaacggaattcgcaagggcggct-ggtttccttgttt-gaaa--actaaatgactctcggcaacggatatcttggctctcgcatcgatgaagaacgtagcgaaatgcgatacttggtgtgaattgcagaatcccgtgaaccatcgagtttttgaacgcaagttgcgcccaaagccttcgggccgagggcacgtctgcctgggtgtcatgtaccgttgcccc-atccaact--ccctttgt-ggggagatc-gg-actaggggcggaaaatggtctcccgtgcgc--cccc-gctcgcggttggccaaaatttgagtcgttggtgacagtgcc-acggcaatcggtggttgataaaaccttcgcaaaa-tgtcg-tggacgagccaacagaaggctct-gagaccc-tgtt--ca-ctccc-aaca-gcga-ccccaggt-caggcggg-attacccgcttagttttaagcatatcaa-taag-ccgga-gg--
cinn19
---------tccgtaggtgaaac-tgcgga-ggatcattgtcgaaacc-ttcaaagaagatacga-ccc-gc-gaa-catgtt--gtg-aaaatcaa--gggg-ttgtgtcgggccctg---gcacgatgc--tcccct--atgggggg----gtggtgcggat--gggagtggt-gggctt-gttcca-tccat--cctgttttgca-ctatcct--cccaac-aaccaaaacccc-ggcgcaaaatgcgccaaggaatcggaaa-caaaaaaagaagggaattga-cgccct--aacgtg--ccgggaacggaattcgcaagggcggcc-agtttccctattt-gaaa--acttaacgactctcggcaacggatatcttggctctcgcatcgatgaagaacgtagcgaaatgcgatacttggtgtgaattgcagaatcccgtgaaccatcgagtttttgaacgcaagttgcgcccgaagccttcgggctgagggcacgtctgcctgggtgtcatgtatcgttgcccc-acccaact--ccctctgc--gggagact-gg-actaggggcggaaaatggtctcccgtgcgc--tgac-gcttgcggttggccgaaatttgagttgttggcgacagtgcccacggcaagtggtggttgataaaaccttcggaaaa-tgccg-tggccaagccaccaaaaggctcc-gagaccc-agtt--ca-ctccc-aaca-gcga--cccaggt-caggcggg-attacccgctgagttt-aagcata--------------------
cit14
----------------------------------------------------aaagcagaaatta-cct-gt-gaa-caagtt--gta-agatttta--gggg-atgtgtttggccttg---tcatatctc--ttcccc--atgggggg----atagagcggat--gggagcggt-ggatct-gatcca-acct----cttttgcgcg-ttgtcct--cctaac--aacaaa-cccc-ggcgtatcatacgccaaggaatcaaaga-ttaaa--agaaggtaacaag-tgccct--agcgac--ccgggtacggaattcgcaaaggttgct-tgtttccttgttt-aaga--actaaatgactctcggcaacggatatcttggctctcgcatcgatgaagaacgtagcgaaatgcgatacttggtgtgaattgcagaatcccgtgaaccatcgagtttttgaacgcaagttgcgcccgaagccttcgggccgagggcacgtctgcctgggtgtcatgtattgttgcccc-atccacaactcccatcgt--gggagtatccg-ataaggggcggaaaatggtctcccgtgtgc--tccc-gcttgcggttggccaaaatttgagtcgttggtgatagtgcc-acgataatcggtggttga-aataccttcggaaat-tgtcg-tggcaaaaccaataaaaggcttttcagaccc-aatg--ca-ctccc-aaca-gcga-ccccaggttcaggcgggaattcccgcctgagttt-aacca-atcaaaaagg-cga-agg---
cupi74
gacaaggtttccgtaggtgaacc-tgcggaaggatcattgtcgaaacc-tgcaaagcagatacga-ccc-gt-gaa-cctgtt--gtt-aaaataaa--gggg-ttgtgtcgggccctg---ccacgatcc--tcccct--atgtggag----gtggtgtggat--tggagcggt-ggcctt-gttcca-tcct----cttgtgcgca-ctgtcct--ccaaac-aaacaaaacccc-ggcgcaaa-tgcgccaaggaatcggaaa-cgaaaagataagggaactaa-cgtcct--aacgta--ccgggaacggaattcgcaacggcggct-agtttctctattt-gaaa--actaaatgactctcggcaacggatatcttggctctcgcatcgatgaagaacgtagcgaaatgcgatacttggtgtgaattgcagaatcccgtgaaccatcgagtttttgaacgcaagttgcgcccgaagccttcgggccgagggcacgtctgcctgggtgtcatgtatcgttgcccc-atccaactctccctatgt--gagagat--cggactaggggcgtaaaatggtctcccgtgac---ttcctgctcgtggttggccaaaatttgagtcgttggtgacaatgtc-acggcaagtggtggttgataaaaccttcgagaaa-agctg-tggccaagccaacaaaaggctcc-aagaccc-aatt--ca-ctccc-aaca-gcga-ccccaggt-caggcggg-attacccgctgagttt-aagcatat-------------------
eber51
------------------gaacc--tc-gaaggatcattgtcgaaacc-tgcaaagcagatacga-ccc-gt-gaa-catgtt--gtg-aaaataaaa-gggg-ttgtgtcgggccttg---ccacggtcc--tcccct--atgtggag----gtggtgtggat--gggagtggt--ggacttgttcca-tcct----ctt-ttcgca-ttgtcct--tcaaac-aaacaaaacccc-ggcgtgaaatgcgccaaggaatcggaaa-cgaaaagagaagggaactaa-cgccct--cacgtg--ccgggaacggaattcgcaagggcggct-agtttccttattt-gaaa--actaaacgactctcggcaacggatatcttggctctcgcatcgatgaagaacgtagcgaaatgcgatacttggtgtgaattgcagaatcccgtgaaccatcgagtttttgaacgcaagttgcgcccgaagccttcgggccgagggcacgtctgcctgggtgtcatgtaccgttgcccc-atccaact--ccctatgt--gggagacc-gg-actaggggcggaaaatggtctcccgtgaac--tctt-gctcgtggttggccaaaaattgagtcgttggtgacaatgtc-acggcaagtggtggttgataaaacctt-gaaaaa-agccg-tggccaagccaacaaaaggctta-gagaccc-aatt--ca-ctccc-aaca-gcga-ccccaggt-caggcggg-attacccgctgagttt--agcttaa-------------------
filipes92
aaca-ggtt-ccgtaggtgaacc-tgcggaaggatcattgtcgaaacc-tgcaaagcagatacga-ccc-gc-gaa-catgtt--gtaacatatataa-gggg-ttgtgtttggccctg---ccacgatgc--tcccccc-atggggtg---ggcagtgctgat--ggtagtggt-ggattt-gttcca-tcct----ctatcgtgca-ttgtctt--cccaacaaaaccaaactcc-ggcgtataatgcgccaaggaatcagaaa-taaaaagagaaggtaacgaagcaccct-tagcgtg--ccgggaacggagttcgctaagattgctaagtttccttgttt-gagacaactaaatgactctcggcaacggatatcttggctctcgcatcgatgaagaacgtagcgaaatgcgatacttggtgtgaattgcagaatcccgtgaaccatcgagtttttgaacgcaagttgcgcccgaagccttcgggccgagggcacgtctgcctgggtgtcatgtattgttgccct-atccatct--ccctccgt--tggagatttgg-acaaggggcggaaaatggcctcccgtgtga--ccct-gctcgcggttggccaaaatttgagccgttggtgatagtgcc-acgacaatcggtggttga-aaaaccttcggaaaa-tgttg-tggccaagccatcaaaaggctat-aagaccc-tgtt--ca-ctccc-aaca-gcga-ccccaggt-caggcggg-attacccgctgagttt--agc-t-tcc-----------------
kwangtungsn
-------------------------------------ttgtcg-aacc-tgcaa-gcagatacga-ccc-gt-gaa-cctgtt--gtg-aaaataaa--gggg-ttgtgtcgggccttg---ccacggtct--tcccct--atgtggag----gtggtgtggat--gggagtggt-ggcctt-gctcca-tcct----cttttgcgca-ttgtcct--ccaaac-aaacaaaacccccggcgcaaaatgcgccaaggaattggaaa-cgaaaagagaagggaactaa-cgccct--aacgtg--ccgggaacggaattcgcaagggcggct-agtttctctattt-gaaa--actaaacgactctcggcaacggatatcttggctctcgcatcgatgaagaacgtagcgaaatgcgatacttggtgtgaattgcagaatcccgtgaaccatcgagtttttgaacgcaagttgcgcccgaagccttcgggccgagggcacgtctgcctgggtgtcatgtaccgttgcccc-atccaact--ccctttgt--gggagacc-gg-actaggggcggaaaatggtctcccgtgacc--tcct-gcttgcggttggccaaaatttgagtcattggtgacaatgtc-acggcaagtggtggttgataaaaccttcgaaaaa-agccg-tggccaagccaacaaaaggctcg-gagaccc-aatt--ca-ctccc-aaca-gcga-cc------------------------------------------------------------
gem129
--------------------------------------------------------------c---ccc-gt-gaa-cctgttaaatg-aaaataaa--ggggtttgtgtcaggaacggg--ccccggttc--ttccctttatgtggag----gtggtgtggat--ggaaatggt-ggcctt-gttcca-tcct----ctcttccgca-ttgtcct--ccaaac-aaacaaaacccc-ggtgcaaaatgcgccaaggaattttaaa-cgaaaagagaagggaactaa-cgccct--aacgtg--ccgggaacggaattcgcaagggcggtt-agttaccctattt-gaaa--actaaacgactctcggcaacggatatcttggctctcgcatcgatgaagaacgtagcgaaatgcgatacttggtgtgaattgcagaatcccgtgaaccatcgagtttttgaacgcaagttgcgcccgaagccttcgggccaagggcacgtctgcctgggtgtcatgtatcgttgcccccatccaact--ccctatgt--gggagatt--g-actaggggcggaaaatggtctcccgtgacc--tctttgctcgcggttggccaaaatttgagttgttggtgagcatgtc-acggcaagtggtggttgataaaaccttcgagaaa-agtcg-tggccaagccaacaaaaggctcc-gagaccc-aatt--ca-ctccc-aaca-gcga---------------------------------------------------------------
guat138
-----------------------------------------------------------------------------------------------------------------------------------------------gggga------tggggcggac--gggaccggc-ggactc-gttccg-tcct----cccgtgcgtg-ccgtcct-cccaaa--gaacaaaaccca-ggcgcagaacgcgccaaggaatcggata-cgaaaataaaaggg---------------agcgagc-ccccgaacggaattcgcgagggtggcccggt--ctcctttc-ggaa--acaaaacgactctcggcaacggatatctcggctctcgcatcgatgaagaacgtagcgaaatgcgatacttggtgtgaattgcagaatcccgtgaaccatcgagtctttgaacgcaagttgcgcccgaagccttcgggccgagggcacgcctgcctgggtgtcatgtaccgtcgcccc-atccgact--cccttggc--gggggatc-gg-acgaggggcggagaatggtctcccgtgcgc--tccc-gctcgcggttggccgaaatacgagtcgtcgacggcggcgcc-acggcatgcggtggttgataagaccctcgaagat-tgccgcgggccaagcctgcagaaggctcc-gagaccc-tgc---cacgtccccaac--g-g----------------------------------------------------------------
henryi53
-------cctccgtaggtgaacc-t-c-gaaggatcattgtcg-aacc-tgcaaagcagatacga-ccc-gc-gaa-cttgtt--gtc-aaaatatt--gggg-ttgtgtcgggctctg---ccacgatcc--tcccct--atgtggag----gtggtgtggat--gggagcggc-ggcctt-gttcca-ccct----cttttgcgca-ctgtcct--ccaaac-aaacaaaacccc-ggcgcaaaatgcgccaaggaattggaaa-cgaaaagagaagggaactaa-tgcctt--aacgtg--ccgggaacggaattcgtaagggtggct-agtttccttattc-gaaa--actaaatgactctcggcaacggatatcttggctctcgcatcgatgaagaacgtagcgaaatgcgatacttggtgtgaattgcagaatcccgtgaaccatcgagtttttgaacgcaagttgcgcctgaagccttcgggttgagggcacgtctgcctgggtgtcatgtattgttgcccc-atccaact--ccccttctgtgggagatt-gg-actaggggcggaaaatggtctcccgtgacc--tttt-actcgcggttggccaaaatttgagttgttggtgacaatgtc-acggcaagtggtggttgataaaaccttcgagaaa-agccg-tgtccaagccaacaaaaggctc--aaga-cc-aatt--ca-ctcac-aaca-gcga-ccccaggt-caggcggg-a-tacccgctgag-tt--agcat-tcaa-ta---gcgaggaa--
herb40
-------cctccgtaggtgaaac-tgcggaaggatcattgtcgaaa-c-ttcaaagaagatacga-ccc-gc-gaa-catgtt--gtc-aaaatcaa--gggg-ttgtgtcgggccctg---ggacgatgc--tcccct--atgggggg----gtggtgcggat--gggggtggt-gggctt-gttcca-tccaa--cctgttttgcacttatcct--cccaac-aaccaaaacccc-ggcgcaaaacgcgccaaggaatcggaaa-caaaaagagaagggaactga-cgccct--gacgtg--ccgggaacggaattcgcaagggcggcc-agtttccctattt-gaaa--acttaacgactctcggcaacggatatcttggctctcgcatcgatgaagaacgtagcgaaatgcgatacttggtgtgaattgcagaatcccgtgaaccatcgagtttttgaacgcaagttgcgcccgaagccttcgggccgagggcacgtctgcctgggtgtcatgtatcgttgcccc-acccaact--ccctttgt--gggagact-gg-actaggggcggaaaatggtctcccgtgcgc--ccac-gcttgcggttggccgaaatttgagttgttggcgacagtgcccacggcaagtggtggttgataaaaccttcggaaaa-tgtcg-tggccaagccaacaaaaggctcc-gagaccc-agtt--ca-ctcc--aaca-gcga--cccaggt-caggcggg-attacc-gctgagttt--agcat-tcat-t--------------
holl128
------------------------------------att-tcg--acc-tgc-aagcagat-cga-gtc-gt-gaa-catgtt--gtg-aaaataaa--gggg-ttgtgtcaggccttg---ccatggtgc--tcccct--ttggggag----gtggtgcggat--gggagtggt-gggctt-gttcca-tcct----c-tttccgca-ttgtcct--ctcaac-caacaaaacccc-ggcgcaaaatgcgccaaggaattggaaa-tgaaaagagaagg-aactga-cacttt--agcgtg--ccgggaacggaattcgcaagggtggcc-agttttcttattt-gaaa--actaaatgactctcggcaacggatatcttggctctcgcatcgatgaagaacgtagcgaaatgcgatacttggtgtgaattgcaggatcctgtgaaccatcgagtttttgaacgcaagttgcgcccgaagccttcgggttgagggcacgcctgcctgggtgtcatgtaccgttgcccc-atccaact--ccctttgtgggagagacc-gg-actaggggcggaaaatggtctcccgtgtgcgctcct-gtttgcggttggccaaaatttgagtcgttggtggcagtgcc-acggcaagtggtggttgataaaaccttcaaaaaa-tgccg-tggccaagccaacaaaaggcttc-gagaccc-agtt--ca-ctccc-aaca-gcga-ccccaggt-caggcggg-attacccgctgagttt--agcatatcaa-t-aa-gc--gga---
holo105
aaca-ggtttc-gtaggggaacc-tgcggaaggatcattgtcgaaacc-tgcaaagcagcaacga-ccc-gc-gaa-catgtt--gtg-aaaataaa--gggt-ttgtgccgggcactg---ccatggcgcgctctcctt-atgggg-g----ccggtgcggaa--gggagtggt-gggctt-gttcca-tcct----tcgttgtgcg-ttgtcct--cccaac-aaacaaaacccc-ggcgtgaaatgcgccaaggaattggaaa-tgaaaagagaagggaacgag-tgcctt--agcgtg--ccgggaacggagttcgcaagggtggcc-agtt-ctctattc-gaaa--actaaatgactctcggcaacggatatcttggctctcgcatcgatgaagaacgtagcgaaatgcgatacttggtgtgaattgcagaatcccgtgaaccatcgagtttttgaacgcaagttgcgcccgaagccttagggtagagggcacgtctgcctgggtgtcatgtatcgttgcccccatccaactt-ccctttgt-ggggagacc-gg-actaggggcggaaaatggtctcccgtgtgc--tact-gctcgtggttggccaaaatctgagtcgttggtgacggtgcc-acggtaagcggtggttgataaaaccttcggaaaa-tatcg-tggccaagccaacaaaaggcttc-gagaccc-tatt--ca-ctccc-aaca-gcga-cccca-gt-caggcgg--attacccgctgatttt-aa-------------------------
jiang99
aacaaggtttccgtaggtgaacc-tgcggaaggatcattgtcg-aacc-tgc-aagcagatacga-ccc-gt-gaa-cctgtt--gtg-aaaataaaa-gggg-ttgtgtcgggccctg---ccacggtcc--tcccct--atgtggag----gtggtgtggat--gggagtggt-ggactt-gttcca-tcct----ctttttcgca-ttgtcct--tcaaac-aaacaaaacccc-ggcgtgaaatgcgccaaggaatcggaaa-cgaaaagagaagggaactaa-cgccct--cacgtg--ctgggaacggaattcgcaagggcggct-agtttccttattt-gaaa--actaaacgactctcggcaacggatatcttggctctcgcatcgatgaagaacgtagcgaaatgcgatacttggtgtgaattgcagaatcccgtgaaccatcgagtttttgaacgcaagttgcgcccgaagccttcgggccaagggcatgtctgcctgggtgtcatgtaccgttgcccc-atccaact--ccctatgt--gggagacc-gg-actaggggcggaaaatggtctcccgtgaaac-tctt-gctcgtggttggccaaaaattgagtcgttggtgacaatgtc-acgacaagtggtggttgataaaaccttcgaaaaacagccg-tggccaatccaacaaaaggctca-gagaccc-aatt--ca-ctccc-aaca-gcga-cccca-gt-caggcgg--a-tacccgct-agt----a-------------------------
jugor52
------------------------------aga-tcat-gtcg-aac--tgc-aagcagatacga-ccc-gt-gaa-catgt---gtg-aaa-taaa--ggg--ttgtgtcgg-ccctg---ccacggtcc--tcccct--atgtggag----gtggtgtggat--gggagtggt-ggactt-gttcca-tcct----ctttttcgca-ttgtcct--tcaaac-aaacaaaacccc-ggcgtgaaatgcgccaaggaatcggaaa-cgaaaagagaagggaactaa-cgccct--cacgtg--ccgggaacggaattcgcaagggcggtt-agtttccttattt-gaaa--actaaacgactctcggcaacggatatcttggctctcgcatcgatgaagaacgtagcgaaatgcgatacttggtgtgaattgcagaatcccgtgaaccatcgagtttttgaacgcaagttgcgcccgaagccttcgggccgagggcacgtctgcctgggtgtcatgtaccgttgcccc-atccaact--ccctatgt--gggagacctgg-actaggggcggaaaatggtctcccgtgaac--tctt-gctcgtggttggccaaaaattgagtcgttggtgacaatgtc-acggcaagtggtggttgataaaaccttcgaaaaa--gccg-tggccaagccaacaaaaggctta-gagaccc-aatt--ca-ctcc--aaca-gcga-ccccaggt-caggcggg-a-taccggctgagtt--aagcat-tcaa-t-aa-gcggaggaa-
lesc130
---------------------cc-tg-ggaaggatcattgtcgaaacc-tgcaaagcagat-cga-ccc-gc-gaa-catgtt--gtg-aaaataaaa-gggg-------------------------tcc--tcccct--atgtggag----gtggtgtggat--gggagtggt-ggactt-gttcca-tcct----ctttttcgca-ttgtcct--ccaaac-aaacaaaacccc-ggcgtgaaatgcgccaaggaatcgaaaa-tgaaaagagaagggaactaa-cgccct-ca-cgtg--ccgggaacggaattcgcaagggcggct-agtttccctattt-gaaa--actaaatgactctcggcaacggatatcttggctctcgcatcgatgaagaacgtagcgaaatgcgatacttggtgtgaattgcagaatcccgtgaaccatcgagtttttgaacgcaagttgcgcccgaagccttcgggtcgagggcacgtctgcctgggtgtcatgtaccgttgcccc-atccaact--ccctctgt--gggagacc-gg-actaggggcggaaaatggtctcccgtgaac--tctt-gctcgtggttggccaaaaattgagtcgttggtgacaatgtc-acggcaagtggtggttgataaaaccttcgaaaaa-agccg-tggccaagccaacaaaaggctta-gagaccc-aatt--ca-ctccc-aaca-gcga-ccccaggt-caggcggg---------------------------------------------
membra9
-acaaggtttccgtaggtgaacc-tgcggaaggatcattgtcgaaacc-tgcaaagcagatacga-ccc-gc-gaa-catgtt--gtc-gaaacca---gggg-t-gcgtcgggccttg---gcacggcgc--tcccctg-agggggg-----ctggggcggac--cagagcggt-ggactt-gttcca-tgct----ctggtgcgtg-ccgtcct--cccaac-gaacaaaacccc-ggcgtgaattgcgccaaggaatcggaaa-cgaaaagagaagggagcgag-ccccctttagcgtg--ccgggaacggatttcgcgagggtggcccggt--ctctgttc-gaaa--acaaaacgactctcggcaacggatatctcggctctcgcatcgatgaagaacgtagcgaaatgcgatacttggtgtgaattgcagaatcccgtgaaccatcgagtttttgaacgcaagttgcgcccgaagccttcgggccgagggcacgcctgcctgggtgtcatgtaccgtcgccccaatccgact--ctcttcgt--gggggatc-gg-aagaggggcggacaatggtctcccgtgcgc--tccc-gctcgcggctggccaaaacacgagtcgttggctgcagtgcc-acggcaagcggtggttgataagaccttcgaaaat-tgccacgggccaggccagcaaaaggctcc-gagaccc-tgtt--ac-gtccc-gaca-gcga-cccca-gt-caggcggg-a-tacccgctgagttt-aagcatatca--taa--gcggaggaaa
mexi89
gacaaggtttccgtaggtgaacc-tgcggaaggatcattgtcgaaacc-tgcaaagcagatatga-ccc-gt-gaa-catgtc--gta-aaaataaat-gggg-ttgtgttgggccttgtcgccacaacgc--tccccc--aagggggg----ccagtgtggat--gggggcggt-ggactt-gttcca-tcct----cttctgtgca-ctgtcct--cccaacagaacaaaccccc-ggcgtaaaatgcgccaaggaatcctaaa-tgaaaagagaaggtaaccag-caccct--agcgtg--ccgggaacggaattcgcaaggtcggct-ggtttccttgttt-gaaa--actaaatgactctcggcaacggatatcttggctctcgcatcgatgaagaacgtagcgaaatgcgatacttggtgtgaattgcagaatcccgtgaaccatcgagtttttgaacgcaagttgcgcccaaagccttcgggccgagggcacgtctgcctgggtgtcatgtaccgttgcccc-atccaact--ctctttgt-ggggagatc-gg-actaggggcggaaaatggtctcccgtgcgcc-cccc-gctcgcggttggccaaaatttgagtcgttggtgatagtgcc-acggcaatcggtggttgataagaccttcgcaaaa-tgtcg-tggacgagccaacataaggctct-gagaccc-tgtt--ct-ttccc-aaca-gcga-ccccaggt-caggcggg-attacccgctgagttt-aagcatatcaa-ttaaagcgga-----
glab54
-------cctccgtaggtgaaac-t-cgg-aggatcattgtcg-aacc-tgcaaagcatatacga-cct-gt-gaa-cctgtt--gtg-aaaataaa--gggg-ttgtgtcgggccttg---ccacggtct--tcccct--atgtggag----gtggtgtggat--gggagcgat-ggcctt-gctcca-tcct----cttttgcaca-ccgtcct--ctaaac-aaacaaaacccc-ggcacaaaatgtgccaaggaatgaaaaa-tgaaaagagaagggaactaa-cgccct--gacgtg--ccgggaacggaattcgcaagggtggct-agtttctctattt-taaa--actaaatgactctcggcaacggatatcttggctctcgcatcgatgaagaacgtagcgaaatgcgatacttggtgtgaattgcagaatcccgtgaaccatcgagtttttgaacgcaagttgcgcctgaagccttcgggccgagggcacgtctgcctgggtgtcatgtatcgttgcccc-atccaact--ccctttgt--gggagact-gg-actaggggtggaagatggtctcccgtg-gcc-tcct-actcgcggttggccaaaatttaagtcgttggtgacaatgtc-acgacaagtggtggttgataaaaccttcgaaaaa-agtcg-tggtcaagccaacaaaaggctta-gagaccc-aata--ca-ctccc-aaca-gcga-ccccaggt-caggcggg-attacccgctgagttt--agcatatca--taaa-gcgga-gg--
cochin75
gacaaggtttccgtaggtgaacc-tgcggaaggatcattgtcgaaacc-tgcaaagcatatacga-ccc-gt-gaa-cctgtt--gtg-aaaataaa--gggg-ttgtgtcgggccttg---cctcggtct--tcccct----gtggag----gtggtgtggat--gggagcgat-ggcctt-gctcca-tcct----cttttgcgca-ctgtcct--ccaaac-aaacaaaacccc-ggcacaaaatgtgccaaggaatcgaaaa-cgaaaagagaagggaactaa-cgccct--tacgtg--ccgggaacggaattcgcaagggcggct-agtttccctattt-taaa--actaaatgactctcggcaacggatatcttggctctcgcatcgatgaagaacgtagcgaaatgcgatacttggtgtgaattgcagaatcccgtgaaccatcgagtttttgaacgcaagttgcgcctgaagcctttgggccgagggcacgtctgcctgggtgtcatgtatcgttgcccc-atccaact--ccctttgt--gggagact-gg-actaggg-tggaaaatggtctcccgtg-gcc-tctt-actcgcggttggccaaaatttgagtcgttggtgacaatgtc-acggcaagtggtggttgataaaaccttcgaaaaa-agtcg-tggtcaagccaacaaaaggcttc-gagaccctaataa-ca-ctccc-aaca-gcga-ccccaggt-caggcggg-attacccgctgagttt-aagcata-caa----------------
monad132
--------------------------------------tgtcgaaacc-tgcaaagcagatatga-ccccgt-gaa-catgtt--gtg-aaaatgaa--gggg-ttgtgtcgggcactg---ccatgacgc--tctcct--atgggggg----ccggtgcggaa--gggatcggt-gggctt-gttcca-tcct----cttctgtgtg-ctgtcct--cccaac-aaacaaaacccc-ggcgcaaaatgcgccaaggaaccggaaa-tgaaaagtgaagggaacggg-tgcctt--agcgtg--ccgggaacggaattcgcaagggtg-ttcagtt-ccttattc-gaaa--actaaacgactctcggcaacggatatcttggctctcgcatcgatgaagaacgtagcgaaatgcgatacttggtgtgaattgcagaatcccgtgaaccatcgagtttttgaacgcaagttgcgcccgaagccttcgggccgagggcacgtctgcctgggtgtcatgtatcgttgcccc-atccaact--cccttcgt--tggagatc-gg-aatgggggcgtaaaatggtctcccgtgcgc--tccc-gctcgcggttggccaaaatttgagtcgttggtgacagtgcc-acggcgagcggtggttgataaaaccttcggacat-tgccg-cggccaagccaacaaaagactct-gagaccc-tgct--ca-ctccc-aaca-gcga-ccccaggt-caggcgggaattacccgctgagttt--agcatatcaa----------------
mori111
--------------------ccc--g-ggaaggatcattgtcgaaacc-tgcaaagcagatacga-ccccgc-gaa-catgtt--gtt-taa-caaa--gggtgttgtacctggccctg---ccatggtgc--tcccct--atgggggg-----aggtgcggac--tggaggggt-gggatt-tttcca-tcctc--tcttgcacgca-ccgtcct--cccaaa-aaacaaaacccc-ggcgtgaaatgcgccaaggaatcggaaa-tgattagagaagggagtgag-cgcccc-tgtggtt--ctgggaacagacctcacgggggtggttggcttgcc-tattc-gaaa--actaaacgactctcggcaacggatatcttggctctcgcatcgatgaagaacgtagcgaaatgcgatacttggtgtgaattgcagaatcccgtgaaccatcgagtttttgaacgcaagttgcgcccgaagccttcgggccgagggcacgtctgcctgggtgtcatgtatcgttgcccc-atccaact--ccctctgt--gggagaca-gg-agtaggggcggaaaatggtctcccgtgcgc--tccc-gctcgcggttggccgaaatatgagtcgttggtgacagtgcc-acggcaagcggtggttgacaagaccttcggaaat-tgcca-aggccaagccaacaaaaggcttc-gagaccc-tgtt--ca-atccc-aaca-gcga-ccccaggt-c----------------------------------------------------
multi91
taca-ggtttccgtaggtgaacc-tgcggaaggatcattgtcgaaacc-tgcaaagcagatacga-cct-gt-gaa-catgta--gtg-aaaataaa--gggg-ttgtgtcgggccttg---ccatggtgc--tcccct---t-tgggg---ggcggtgtggattgtggagtggt-gggctt-gtttca-ccct----cttttctgca-ttgtctt--cccaac-aaacaaaacccc-gacgcaaaatgcgtcaaggagcttgaaacgaaaaagagaagggaatgag-tgcctt--aacgtg--ccgggaacggaattcgtaagggtatc--agtt-ctctattc-aaaa--actaaacgactctcggcaacggatatcttggctctcgcatcgatgaagaacgtagcgaaatgcgatacttggtgtgaattgcagaatcccgtgaaccatcgagtttttgaacgcaagttgcgcccgaagccttcgggccgagggcacgtctgcctgggtgtcatgtaccgttgcccc-atccaactccccctttgt--gggagacc-gg-attaggggcggaaaatggtctcccgtgcgc--tccc-gcttgcggttggccaaaatttgagtcgttggtgacagtgcc-acggcaagcggtggttgataaaaccttcggaaaa-tgccg-ttgccaagccaacagaaggctga-gagaccc-taac--ca-ctccc-aaca-gcga-ccccaggt-caggcggg-attacccgctgagttt--agcat-t-------------------
muru87
aacaaggtttccgtaggtgaacc-tgcggaaggatcattgtcgaaacc-tgcaaagcagatatga-ccc-gc-gaa-catgtc--gta-aaaacaaaa-gggg-ttgtgttgggccttgtcgccacgacgc--tccccc--atgggggg---gacagtgtggat--gggggcggt-ggacct-gttcca-tcct----ctttttcgta-ctgtcctctcccaacagaacaaaccccc-ggcgtaaaatgcgccaaggaatcctaaa-tgaaaagagaagggaagcag-taccct--agcgtg--ccggaaacagaattcgcaagggtggct-ggtttccttgttt-gaaa--actaaatgactctcggcaacggatatcttggctctcgcatcgatgaagaacgtagcgaaatgcgatacttggtgtgaattgcagaatcccgtgaaccatcgagtttttgaacgcaagttgcgcccaaagccttcgggcagagggcacgtctgcctgggtgtcatgtaccgttgcccc-ttccaact--ccctatgt-ggggagatc-gg-atgaggggcggaaaatggtctcccgtgcgc--ccca-gctcgcggttggccaaaatttgagtcgttggtgacagtgcc-acggcaatcggtggttgataaaaccttcgcaaaa-tgtcg-tggatgagccaacagaaggcttt-gagaccc-tgtt--ca-ctccc-aaca-gcga-ccccaggt-caggcggg-attacccgctgagttt-aagcatatcaa-taa--gcggagga--
pallida79
gaca-gg-ttccgtaggtgaacc-tgcggaaggatcattgtcgaaacc-tgcaaagcagacacga-ccc-gc-gaa-caagtt--gta-aaaataaa--gggg-ttgcatcgggccttg---ccacgatgc--ttccct--gt-tgggg----gcggtgtataa--gcgaccgattgggcta-gttcca-tcct----ttgttttgca-ctgtcct--ccaaac-taacaaaacccg-ggcgcaaaatgcgccaaggaaccgaaaa-caaaaagagaagggaatgag-cacctt--tgcgtt--ccggggacggaaatcgtgaggttggct-actttccgtatct-aaaa--attaaacgactctcggcaacggatatcttggctctcgcatcgatgaagaacgtagcgaaatgcgatacttggtgtgaattgcagaatcccgtgaaccatcgagtttttgaacgcaagttgcgcccgaagccttcgggctgagggcacgtctgcctgggtgtcatgtatcgttgcccc-atccaact--ccttacat--gagacatt-gg-agtaggggcggaaaatggtctcccgtgcgc--tccc-gctcgcggctggccaaaattctagtcgttggtgatagtgcc-acggcaagcggtggttgataaaaccttcggaaaa-tgtcg-tgaccaagccaacaaaagactat-ttgaccc-tgtc--ca-tttcc-aaca-gcga-ccccaggt-caggcggg-attacccgctgagttt--agcat-tc------------------
pap78
-------------------------------------------------tgcaaagcagatacga-ccc-gt-gaa-cctgtt--gtg-aaaataaa--gggg-ttgtgtcgggccctg---ccacgatcc--tcccct--atgtggag----gtggtgtggat--gggagcggt-ggcctt-gttcca-tcct----cttgtgcgca-ctgtcct--ccaaac-aaacaaaacccc-ggcgcgaaatgcgccaaggaatcgaaaa-tgaaaagagaaggggactaa-cgccct--aacgta--ccgggaacggaattcgcaagggcggct-agtttctctattt-gaaa--actaaacgactctcggcaacggatatcttggctctcgcatcgatgaagaacgtagcgaaatgcgatacttggtgtgaattgcagaatcccgtgaaccatcgagtttttgaacgcaagttgcgcccgaagccttcgggcagagggcacgtctgcctgggtgtcatgtaccgttgcccc-ttccaact--ccctttgt--gagagacc-gg-actaggggcggataatggtctcccgtgact--tcct-gctcgcggttggccaaaatttgagtcgttggtgacaatgtc-acggcaagtggtggttgataaaaccttcgagaaa-agctg-tggccaagccaacaaaaggctct-gagaccc-aatt--ca-ctccc-aaca-gcga-cccca-gt-caggcggg-a-tacccg-tg-gt----a-------------------------
per101
aacaaggtttccgtaggtgaacc-tgcggaaggatcattgtcgaaacc-tgcaaagcatatacga-ccc-gt-gaa-cctgtt--gtg-aaaataaaaagggg-ttgtgtcgggccttg---ccacggtct--tcccct--acgtggag----gtggtgtggat--gggagcgat-ggcctt-gctcca-tcct----cttttgcaca-ctgtcct--ccaaac-aaacaaaacccc-ggcacaaaatgtgccaaggaatcaaaaa-cgaaaagagaagggaactaa-cgccct--aacgtgtgccgggaacggaattcgcaagggcggct-agtttccctattt-taaa--actaaatgactctcggcaacggatatcttggctctcgcatcgatgaagaacgtagcgaaatgcgatacttggtgtgaattgcagaatcccgtgaaccatcgagtttttgaacgcaagttgcgcctgaagccttcgggccgagggcacgtctgcctgggtgtcatgtattgttgcccc-atccaact--ccctttgt--gggagact-gg-actaggggtggaaaatggtctcccgtg-gcc-tcct-actcgcggttggccaaaatttaagtcgttggtgacaatgtc-acggcaagtggtggttgataaaaccttcgaaaaa-agtcg-tggtcaagccaacaaaaggctt--gagaccc-aata--ca-ctccc-aaca-gcgaacccca-gt-caggcggg-a-tacccgct----------------------------------
rubra8
---------------------------------------------------catagcaaaaattt-cct-gt-caa-caagtt--gta-ttatttta--gggg-atgtgtttggccctg---tcatattgc--ttcccc--atgggt-g----acagtgcggat--gggagtggt-ggatct-aatcca-tcct----cttttgcgcg-ttgtcct--cctaacaaaaccaaacccc-ggcgtagcatacgccaaggaatcaaaga-ttaaa--agaaggtaacatg-tgccct--agcgac--ccggatacggaattcgcaaaggttgct-tgtttccttgttt-gaga--actaaatgactctcggcaacggatatcttggctctcgcatcgatgaagaacgtagcgaaatgcgatacttggtgtgaattgcagaatcccgtgaaccatcgagtttttgaacgcaagttgcgcccgaagccttcgggccgagggcacgtctgcctgggtgtcatgtattgttgcccc-atccacaactcccattgt--gggagtatccg-ataaggggcggaaaatggtctcccgtgtgc--tccc-gcttgcggttggccaaaatttgagtcgttggtgatagtgcc-acgataatcggtggttga-aaaatcttcggatat-tattg-tggcaaaaccaacaaaaggaatttcagaccc-aatg--ct-ctctc-aacagggga-cccca-gttcaggcggg-a-tacccgct----------------------------------
siam110
----------ccgtaggtgaacc-tgcggaaggatcattgtcgaaacc-tgcaaagcatatacga-ccc-gt-gaa-cctgtt--gtg-aaaataaa--gggg-ttgtgtcgggccttg---ccacggtct--tcccct--atgtggag----gtggtgtggat--gggaacgat-ggcctt-gctcca-tcctccctcttttgcaca-ctgtcct--ccagac-aaacaaaacccc-ggcacaaaatgtgccaaggaatcaaaat-tgaaaagagaagggaactaa-cgccct---------------gacggaattcgcaagggtggct-agtttccctattt-taaa--actaaatgactctcggcaacggatatcttggctctcgcatcgatgaagaacgtagcgaaatgcgatacttggtgtgaattgcagaatcccgtgaaccatcgagtttttgaacgcaagttgcgcctgaagccttcgggccgagggcacgtctgcctgggtgtcatgtatcgttgcccc-atccaact--ccctttgt--gggagact-gg-actaggggtggaaaatggtctcccgtg-gccctcct-actcgcggttggccaaaatttaagtcgttggtgacaatgtc-acgacaagtggtggttgataaaaccttcgaaaaa-agtcg-tggtcaagccaacaaaaggctt--gagaccc-aata--caactccc-aaca-gcga-ccccaggt-caggcggg-attacccgctgagttt-aagcatatcaa-taa--gcggagga--
tenu93
aaca-gg-ttccgtaggtgaacc-tgcggaaggatcattgtcgaaacc-tgcaaagcagacacaa-ccc-gc-gaa-tatgtt--gtg-aaaataaa--gggg-ttgcattgggccttg---ccatgatgc--ttcccc--at-tgggg----gtggtgcataa--gcgagagattgggctt-gttcca-tcct----ttgttttgca-ctgtctt--ccaaat-taacaaaacccg-ggcgcaaaatgcgccaaggaaccaaaaa-caaaaagagaagggaatgag-ctcctt--tgcatt--ccggggacggaaatcgtgaggttggct-actttccttatct-aaaa--atcaaacgactctcggcaacggatatcttggctctcgcatcgatgaagaacgtagcgaaatgcgatacttggtgtgaattgcagaatcccgtgaaccatcgagtttttgaacgcaagttgcgcccgaagccttcaggccgagggcacgtctgcctgggtgtcatgtatcgttgcccc-atctaact--ccttacgt--gggacatt-gg-actaggggcggaaaatggtctcccgtgcgc--tccc-gctcgcggctggccgaaattatagtcgttggtgatagtgcc-acggcaagcggtggttgataaaaccttcgaaaaa-tgtcg-tgaccgagccaacaaatgactat-ttgaccc-tgtt--ta-ctgcc-aaca-gcga-ccccaggt-caggcggg-attacccgctgagttt-aagcata--------------------
glab118
tacaaggtttccgtaggtgaacc-tgcggaaggatcattgtcgaaacc-tgtaaagcatatacga-cct-gt-gaa-cctgtt--gtg-aaaataaa--gggg-ttgtgtcgggccttg---ccacgttct--tcccct--atgtggag----gtggtgtggat--gggagcgat-ggcctt-gctcca-tcct----cttttgcaca-ccgtcct--ctaaac-aaacaaaacccc-ggcacaaaatgtgccaaggaataaaaaa-tgaaaagagaagggaactaa-cgccct--gacgtg--ccgggaacggaattcgcaagggtggct-agtttctctattt-taaa--actaaatgactctcggcaacggatatcttggctctcgcatcgatgaagaacgtagcgaaatgcgatacttggtgtgaattgcagaatcccgtgaaccatcgagtttttgaacgcaagttgcgcctgaagccttcgggccgagggcacgtctgcctgggtgtcatgtatcgttgcccc-atccaact--ctctttgt--gggagact-gg-actaggggtggaagatggtctcccgtg-gcc-tcct-actcgcggttggccaaaatttaagtcgttggtgacaatgtc-acgacaagtggtggttgataaaaccttcgaaaaa-agtcg-tggtcaagccaacaaaaggctta-gagaccc-aata--ca-ctccc-aaca-gcga-ccccaggt-caggcggg-attacccgctgagttt-aagcatatcaa-taa--gcggaagg--
tulae115
-------------------------------------ttgtcgaaacc-tgcaaagcagatatga-ccc-gc-gaa-catgtc--gta-aaaacaaaa-gggg-ttgtgttgggccttgttgccatgatgc--tccccc--atggggggggggacagtgtggat--gggggcggt-ggacct-gttcca-tcct----cttttgcgta-ctgtcctctcccaacagaacaaaccccc-ggcgtaaaatgcgccaaggaatcctaaa-tgaaaagagaagggaagcag-caccct--agcatg--ccgggaacggaatttgctagggttgct-ggtttccttgttt--aa-----------------------------------------------------------------------------------------------------------------------------------------------------------------------gtaccgttgcccc-ttccaactccctctgtg---gggagatc-gg-acgaggggcggaaaatggtctcccgtgcac--ccct-gctcgcggttggccaaaatttgagtcgttggtgacagtgcc-acggcaatcggtggttgataaaaccttcgcaaaa-tgtcg-tggacgagccaacagaaggcttt-gagaccc-tgtt--ca-ctccc-aaca-g------------------------------------------------------------------
wils57
-----cccttccgtaggggaacc-tgcggaaggatcattgtcgaaacc-tgcaaagcagataggaaccc-gt-gaa-catgtt--gtg-aaaataaaa-gggg-ttgtgtcgggccctgg--ccacggtcc--tcccct--atgtggag----gtggtgtggat--gggagtggt-ggactt-gttccactcct----ctttttcgca-ttgtcct--tcaaac-aaacaaaacccc-ggcgtgaaatgcgccaaggaatcggaaa-cgaaaagagaagggaactaa-cgccct--cacgtg--ccgggaacggaattcgcaagggcggtt-agtttccttattt-gaaa--actaaacgactctcggcaacggatatcttggctctcgcatcgatgaagaacgtagcgaaatgcgatacttggtgtgaattgcagaatcccgtgaaccatcgagtttttgaacgcaagttgcgcccgaagccttcgggccgagggcacgtctgcctgggtgtcatgtaccgttgcccc-atccaact--ccctatgt--gggagacc-gg-actaggggcggaaaatggtctcccgtgaac--tctt-gctcgtggttggccaaaaattgagtcgttggtgacaatgtc-acggcaagtggtggttgataaaaccttcgaaaaa-agccg-tggccaagccaacaaaaggctta-gagaccc-aatt--ca-ccacc-caca-g----ccctcggt-caggcggg-a-tacccgct----------------------------------
xish73
---------------------------------------------------ataa-c-ga--cc--ccc-gg-gaaacctgtt--gtg-aaaataaa--gggg-ttgtgtcgggcactg---ccacggtcc--tcccct--atgtggag----gtggtgtggat--gggagcgat-ggcctt-gttcca-tcct----cttttgcgca-ctgtcct--ccaaac-aaacaaaacccc-ggcgcaaaatgcgccaaggaatcaaaaa-c-aaaaaagaagggaactaa-caccct--aacgtg--ccgggaacggaattcgcaagggcggct-agtttccctattt-gaaa--gctaaatgactctcggcaacggatatcttggctctcgcatcgatgaagaacgtagcgaaatgcgatacttggtgtgaattgcagaatcccgtgaaccatcgagtttttgaacgcaagttgcgcccgaagccttcgggccgagggcacgtctgcctgggtgtcatgtattgttgcccc-atccaact--ccttctgt--gggagacc-gg-actaggggcgaaaaatggtctcccgtgacc--tcct-gctcgcggttggccaaaatttgagtcgttggtgacaatgtc-acggcaagtggtggttgataaaaccttcaagaaa-agccg-tggccaagccaacaaatggcttc-gagaccc-aatt--ca-ctctc-aaca-gcga-ccccaggt-caggcggg-actacccgctgagttt-aagcatatcaa-tttaaccgg-agg--
;
ENDBLOCK;

BEGIN ASSUMPTIONS;

	OPTIONS  DEFTYPE=unord PolyTcount=MINSTEPS ;

ENDBLOCK;
